# Supplementary material for: Cost-Effectiveness Analysis of Fourth- or Further-Line Ripretinib in Advanced Gastrointestinal Stromal Tumors
Source: Front Oncol. 2021 Dec 6;11:692005. doi: 10.3389/fonc.2021.692005 (PMC8685288; doi:10.3389/fonc.2021.692005)
Supplement: Supplementary Table — Cost-effectiveness results without rounding. [file Table_1.xls]

## Sheet: Supplementary Table
Strategy	Cost($)	Incremental Cost ($)	Effectiveness (QALYs)	Incremental Effectiveness (QALYs)	Incremental cost-effectiveness ratio ($/QALY)
Placebo	189855		0.522253
Ripretinib	260105	70250.6	0.810154	0.287901	244010
